# Supplementary material for: Identification of an ortholog of the eukaryotic RNA polymerase III subunit RPC34 in Crenarchaeota and Thaumarchaeota suggests specialization of RNA polymerases for coding and non-coding RNAs in Archaea
Source: Biol Direct. 2009 Oct 14;4:39. doi: 10.1186/1745-6150-4-39 (PMC2770514; doi:10.1186/1745-6150-4-39)
Supplement: Additional file 1 — The list of all identified RPC34 representatives in archaeal genomes, selected eukaryotic orthologs and selected MarR-family wHTH transcriptional regulators. The data provided represent list of all identified RPC34 representatives in archaeal genomes proteins and other proteins that were further analyzed in this work. [file 1745-6150-4-39-S1.XLS]

## Sheet: RPC34_representatives
GI number	Organisms		Clusters by similarity
Archaeal RPC34 orthologs
229584758	Sulfolobus islandicus M.16.27		1
229582192	Sulfolobus islandicus Y.N.15.51		1
229579057	Sulfolobus islandicus Y.G.57.14		1
227830242	Sulfolobus islandicus L.S.2.15		1
227827555	Sulfolobus islandicus M.14.25		1
15921534	Sulfolobus tokodaii str. 7
70607100	Sulfolobus acidocaldarius DSM 639
15897825	Sulfolobus solfataricus P2		1
146304490	Metallosphaera sedula DSM 5348
119719287	Thermofilum pendens Hrk 5
171186013	Thermoproteus neutrophilus V24Sta		3
126460340	Pyrobaculum calidifontis JCM 11548
145591943	Pyrobaculum arsenaticum DSM 13514		4
119872086	Pyrobaculum islandicum DSM 4184		3
18313992	Pyrobaculum aerophilum str. IM2		4
159040723	Caldivirga maquilingensis IC-167
218883343	Desulfurococcus kamchatkensis 1221n
156937008	Ignicoccus hospitalis KIN4/I
118431194	Aeropyrum pernix K1
124027350	Hyperthermus butylicus DSM 5456
126466142	Staphylothermus marinus F1
161528904	Nitrosopumilus maritimus SCM1
118575757	Cenarchaeum symbiosum A
167042176	uncultured marine crenarchaeote HF4000_ANIW93H17		2
167044323	uncultured marine crenarchaeote HF4000_APKG6B14		2
222479227	Halorubrum lacusprofundi ATCC 49239
110667478	Haloquadratum walsbyi DSM 16790
55377680	Haloarcula marismortui ATCC 43049
15790170	Halobacterium sp. NRC-1		5
169235898	Halobacterium salinarum R1		5
76802023	Natronomonas pharaonis DSM 2160
227879940	Halogeometricum borinquense DSM 11551
227390426	Halomicrobium mukohataei DSM 12286
227386880	Halorhabdus utahensis DSM 12940
224822135	Natrialba magadii ATCC 43099
88602492	Methanospirillum hungatei JF-1
124485151	Methanocorpusculum labreanum Z
154151156	Candidatus Methanoregula boonei 6A8
219852144	Candidatus Methanosphaerula palustris E1-9c
126179511	Methanoculleus marisnigri JR1
21228486	Methanosarcina mazei Go1
20090274	Methanosarcina acetivorans C2A
73671031	Methanosarcina barkeri str. Fusaro
91772245	Methanococcoides burtonii DSM 6242
116753459	Methanosaeta thermophila PT
11497975	Archaeoglobus fulgidus DSM 4304
147919072	uncultured methanogenic archaeon RC-I
Eukaryotic RPC34 representatives
196007462	Trichoplax adhaerens
221105315	Hydra magnipapillata
198424749	Ciona intestinalis
33598952	Homo sapiens
115468826	Oryza sativa (japonica cultivar-group)
24648960	Drosophila melanogaster
118352502	Tetrahymena thermophila
15237811	Arabidopsis thaliana
66824061	Dictyostelium discoideum AX4
19075898	Schizosaccharomyces pombe
Bacterial and archaeal MarR representative
15896901	Clostridium acetobutylicum ATCC 824
20089988	Methanosarcina acetivorans C2A
219852062	Candidatus Methanosphaerula palustris E1-9c
23098701	Oceanobacillus iheyensis HTE831
16081123	Bacillus subtilis subsp. subtilis str. 168
160901504	Petrotoga mobilis SJ95
15672724	Lactococcus lactis subsp. lactis Il1403
28373542	PDB entry 1LJ9 (Enterococcus faecalis)
188595948	PDB entry 3BPX (Methanobacterium thermoautotrophicum)

## Sheet: Genomic Neighborhoods
organism	position	strand	length (amino acids)	refseq	Locus_tag	COG	Annotation
Ignicoccus hospitalis	ftp://ftp.ncbi.nih.gov/genomes/Bacteria/Ignicoccus_hospitalis_KIN4_I/NC_009776.ptt
	187888..188598	+	236	156937007	Igni_0212	COG1180O	hypothetical protein
	188552..189037	-	161	156937008	Igni_0213	COG1522K	hypothetical protein
	189083..189391	-	102	156937009	Igni_0214	-	hypothetical protein
	189454..190242	-	262	156937010	Igni_0215	COG0169E	shikimate dehydrogenase
Aeropyrum pernix	ftp://ftp.ncbi.nih.gov/genomes/Bacteria/Aeropyrum_pernix/NC_000854.ptt
	515091..516314	+	407	118431193	APE_0782.1	COG1867J	N(2),N(2)-dimethylguanosine tRNA methyltransferase
	516322..516687	-	121	118431194	APE_0784.1	COG1522K	hypothetical protein
Archaeoglobus fulgidus	ftp://ftp.ncbi.nih.gov/genomes/Bacteria/Archaeoglobus_fulgidus/NC_000917.ptt
	327901..328128	+	75	11497974	AF0362	COG1958K	snRNP, putative
	328125..328511	+	128	11497975	AF0363	COG1522K	transcriptional repressor (cinR)
	328546..330411	+	621	11497976	AF0364	COG1067O	ATP-dependent protease Lon
Caldivirga maquilingensis	ftp://ftp.ncbi.nih.gov/genomes/Bacteria/Caldivirga_maquilingensis_IC-167/NC_009954.ptt
	160138..160575	-	145	159040723	Cmaq_0135	COG1522K	MarR family transcriptional regulator
	160628..162376	-	582	159040724	Cmaq_0136	COG0143J	methionyl-tRNA synthetase
Desulfurococcus kamchatkensis	ftp://ftp.ncbi.nih.gov/genomes/Bacteria/Desulfurococcus_kamchatkensis_1221n/NC_011766.ptt
	27831..28286	+	151	218883343	DKAM_0029	COG1522K	Putative transcriptional regulator, AsnC family
Hyperthermus butylicus	ftp://ftp.ncbi.nih.gov/genomes/Bacteria/Hyperthermus_butylicus/NC_008818.ptt
	440930..441280	+	116	124027348	Hbut_0457	COG3277J	RNA binding protein, Gar1-type
	441277..442170	+	297	124027349	Hbut_0458	COG1405K	transcription initiation factor IIB
	442410..442844	+	144	124027350	Hbut_0459	COG1522K	hypothetical protein
Halobacterium sp.	ftp://ftp.ncbi.nih.gov/genomes/Bacteria/Halobacterium_sp/NC_002607.ptt
	819545..820756	-	403	16554483	VNG1070Gm	COG0578C	glycerol-3-phosphate dehydrogenase chain A
	820841..821197	-	118	15790170	VNG1071G	COG1522K	CinR
	821245..822726	-	493	15790171	VNG1073G	COG0318IQ	Lfl1
Haloarcula marismortui	ftp://ftp.ncbi.nih.gov/genomes/Bacteria/Haloarcula_marismortui_ATCC_43049/NC_006396.ptt
	725445..726506	+	353	55377678	rrnAC0841	COG0447H	naphthoate synthase
	726528..726878	-	116	55377680	rrnAC0842	COG1522K	transcription repressor CinR
	727698..729284	-	528	55377681	rrnAC0843	COG0318IQ	O-succinylbenzoic acid-CoA ligase
Haloquadratum walsbyi	ftp://ftp.ncbi.nih.gov/genomes/Bacteria/Haloquadratum_walsbyi/NC_008212.ptt
	635561..635911	-	116	110667478	HQ1517A	COG1522K	transcription regulator / transcriptional repressor CinR
Halorubrum laucsprofundi	ftp://ftp.ncbi.nih.gov/genomes/Bacteria/Halorubrum_lacusprofundi_ATCC_49239/NC_012029.ptt
	797735..798088	-	117	222479227	Hlac_0795	COG1522K	hypothetical protein
	798145..798978	-	277	222479228	Hlac_0796	COG3332S	protein of unknown function DUF833
Natromnomonas pharaonis	ftp://ftp.ncbi.nih.gov/genomes/Bacteria/Natronomonas_pharaonis/NC_007426.ptt
	1336496..1336852	-	118	76802023	NP2762A	COG1522K	hypothetical protein
	1336917..1337654	-	245	76802024	NP2764A	COG3332S	hypothetical protein
Nitrosopumilus maritimus	ftp://ftp.ncbi.nih.gov/genomes/Bacteria/Nitrosopumilus_maritimus_SCM1/NC_010085.ptt
	1276580..1277728	+	382	161528902	Nmar_1394	COG1867J	tRNA (guanine-N(2)-)-methyltransferase
	1277718..1278311	-	197	161528903	Nmar_1395	COG0293J	ribosomal RNA methyltransferase RrmJ/FtsJ
	1278308..1279183	-	291	161528904	Nmar_1396	COG1522K	hypothetical protein
	1279233..1279709	-	158	161528905	Nmar_1397	-	hypothetical protein
Sulfolobus solfataricus	ftp://ftp.ncbi.nih.gov/genomes/Bacteria/Sulfolobus_solfataricus/NC_002754.ptt
	800987..802123	+	378	15897824	SSO0943	COG1867J	N(2),N(2)-dimethylguanosine tRNA methyltransferase
	802115..802492	-	125	15897825	SSO0944	COG1522K	hypothetical protein
	802675..803556	-	293	15897826	SSO0946	COG1405K	transcription initiation factor IIB
Sulfolobus acidocaldarius	ftp://ftp.ncbi.nih.gov/genomes/Bacteria/Sulfolobus_acidocaldarius_DSM_639/NC_007181.ptt
	1142977..1143249	+	90	70607098	Saci_1340	COG3277J	H/ACA RNA-protein complex component Gar1
	1143246..1144121	+	291	70607099	Saci_1341	COG1405K	transcription initiation factor B
	1144143..1144559	+	138	70607100	Saci_1342	COG1522K	hypothetical protein
Sulfolobus tokodaii	ftp://ftp.ncbi.nih.gov/genomes/Bacteria/Sulfolobus_tokodaii/NC_003106.ptt
	1269739..1270116	-	125	15921534	ST1270	COG1522K	hypothetical protein
	1270177..1271064	-	295	15921535	ST1271	COG1405K	transcription initiation factor IIB
	1271052..1271354	-	100	15921536	ST1272	COG3277J	H/ACA RNA-protein complex component Gar1
Metallosphaera sedula	ftp://ftp.ncbi.nih.gov/genomes/Bacteria/Metallosphaera_sedula_DSM_5348/NC_009440.ptt
	1664402..1665550	+	382	146304489	Msed_1726	COG1867J	N(2),N(2)-dimethylguanosine tRNA methyltransferase
	1665595..1665969	-	124	146304490	Msed_1727	COG1522K	hypothetical protein
	1666330..1666860	+	176	146304491	Msed_1728	COG2101K	transcription factor
Pyrobaculum islandicum	ftp://ftp.ncbi.nih.gov/genomes/Bacteria/Pyrobaculum_islandicum_DSM_4184/NC_008701.ptt
	524927..525367	-	146	119872083	Pisl_0569	-	hypothetical protein
	525383..526639	-	418	119872084	Pisl_0570	COG1746J	tRNA CCA-pyrophosphorylase
	526636..527199	-	187	119872085	Pisl_0571	COG1514J	2'-5' RNA ligase
	527196..527636	-	146	119872086	Pisl_0572	COG1522K	MarR family transcriptional regulator
	527673..528569	-	298	119872087	Pisl_0573	COG1405K	zinc finger TFIIB-type domain-containing protein
	528566..528811	-	81	119872088	Pisl_0574	COG3277J	H/ACA RNA-protein complex component Gar1
Pyrobaculum aerophilum	ftp://ftp.ncbi.nih.gov/genomes/Bacteria/Pyrobaculum_aerophilum/NC_003364.ptt
	1990603..1991025	-	140	18313989	PAE3324	-	hypothetical protein
	1991088..1992347	-	419	18313990	PAE3325	COG1746J	tRNA CCA-pyrophosphorylase
	1992344..1992907	-	187	18313991	PAE3326	COG1514J	hypothetical protein
	1992904..1993341	-	145	18313992	PAE3327	COG1522K	DNA binding transcriptional repressor, conjectural
	1993374..1994270	-	298	18313993	PAE3329	COG1405K	transcription initiation factor IIB (TFIIB)
	1994267..1994515	-	82	161485619	PAE3330	COG3277J	H/ACA RNA-protein complex component Gar1
Pyrobaculum calidifontis	ftp://ftp.ncbi.nih.gov/genomes/Bacteria/Pyrobaculum_calidifontis_JCM_11548/NC_009073.ptt
	1614320..1614568	+	82	126460338	Pcal_1733	COG3277J	H/ACA RNA-protein complex component Gar1
	1614565..1615461	+	298	126460339	Pcal_1734	COG1405K	zinc finger TFIIB-type domain-containing protein
	1615484..1615933	+	149	126460340	Pcal_1735	COG1522K	MarR family transcriptional regulator
	1615930..1616490	+	186	126460341	Pcal_1736	COG1514J	2'-5' RNA ligase
	1616487..1617743	+	418	126460342	Pcal_1737	COG1746J	tRNA CCA-pyrophosphorylase
	1617780..1618199	+	139	126460343	Pcal_1738	COG0056C	hypothetical protein
Thermofilum pendens	ftp://ftp.ncbi.nih.gov/genomes/Bacteria/Thermofilum_pendens_Hrk_5/NC_008698.ptt
	334038..334748	-	236	119719284	Tpen_0367	COG2112T	putative serine/threonine protein kinase
	334772..336175	-	467	119719285	Tpen_0368	COG1746J	tRNA CCA-pyrophosphorylase
	336162..336725	-	187	119719286	Tpen_0369	COG1514J	2'-5' RNA ligase
	336718..337131	-	137	119719287	Tpen_0370	COG1522K	hypothetical protein
Thermoproteus neutrophilus	ftp://ftp.ncbi.nih.gov/genomes/Bacteria/Thermoproteus_neutrophilus_V24Sta/NC_010525.ptt
	1383334..1383753	-	139	171186010	Tneu_1559	-	hypothetical protein
	1383950..1385197	-	415	171186011	Tneu_1560	COG1746J	tRNA CCA-pyrophosphorylase
	1385194..1385754	-	186	171186012	Tneu_1561	COG1514J	2'-5' RNA ligase
	1385751..1386191	-	146	171186013	Tneu_1562	COG1522K	MarR family transcriptional regulator
	1386226..1387122	-	298	171186014	Tneu_1563	COG1405K	zinc finger TFIIB-type domain-containing protein
	1387119..1387364	-	81	171186015	Tneu_1564	COG3277J	H/ACA RNA-protein complex component Gar1
Staphylothermus marinus	ftp://ftp.ncbi.nih.gov/genomes/Bacteria/Staphylothermus_marinus_F1/NC_009033.ptt
	1213717..1214004	+	95	126466139	Smar_1248	COG1400U	signal recognition particle protein Srp19
	1214169..1214510	+	113	126466140	Smar_1249	COG3277J	snoRNP protein GAR1
	1214513..1215397	+	294	126466141	Smar_1250	COG1405K	zinc finger TFIIB-type domain-containing protein
	1215549..1215971	+	140	126466142	Smar_1251	COG1522K	AsnC family transcriptional regulator
	1215958..1217133	-	391	126466143	Smar_1252	COG1867J	N(2),N(2)-dimethylguanosine tRNA methyltransferase
Methanospirillum hungatei	ftp://ftp.ncbi.nih.gov/genomes/Bacteria/Methanospirillum_hungatei_JF-1/NC_007796.ptt
	1373081..1373449	-	122	88602492	Mhun_1204	COG1522K	hypothetical protein
	1373458..1373697	-	79	88602493	Mhun_1205	COG1958K	like-Sm ribonucleoprotein, core
	1373758..1374693	-	311	88602494	Mhun_1206	COG0158G	inositol phosphatase/fructose-1,6-bisphosphatase
Methanocorpusculum labreanum	ftp://ftp.ncbi.nih.gov/genomes/Bacteria/Methanocorpusculum_labreanum_Z/NC_008942.ptt
	305381..306871	-	496	124485150	Mlab_0323	COG4065S	cobalt transport protein
	306939..307301	-	120	124485151	Mlab_0324	COG1522K	hypothetical protein
	307304..307537	-	77	124485152	Mlab_0325	COG1958K	hypothetical protein
Candidatus Methanoregula boonei	ftp://ftp.ncbi.nih.gov/genomes/Bacteria/Candidatus_Methanoregula_boonei_6A8/NC_009712.ptt
	1688353..1688589	+	78	154151155	Mboo_1613	COG1958K	like-Sm ribonucleoprotein, core
	1688611..1688952	+	113	154151156	Mboo_1614	COG1522K	hypothetical protein
	1688998..1689528	+	176	154151157	Mboo_1615	-	hypothetical protein
Methanosphaerula palustris	ftp://ftp.ncbi.nih.gov/genomes/Bacteria/Candidatus_Methanosphaerula_palustris_E1_9c/NC_011832.ptt
	1593000..1593338	-	112	219852144	Mpal_1540	COG1522K	hypothetical protein
	1593349..1593582	-	77	219852145	Mpal_1541	COG1958K	Like-Sm ribonucleoprotein core
Methanoculleus marisnigri	ftp://ftp.ncbi.nih.gov/genomes/Bacteria/Methanoculleus_marisnigri_JR1/NC_009051.ptt
	1570442..1570678	+	78	126179510	Memar_1564	COG1958K	like-Sm ribonucleoprotein, core
	1570684..1571022	+	112	126179511	Memar_1565	COG1522K	hypothetical protein
Methanosarcina mazei	ftp://ftp.ncbi.nih.gov/genomes/Bacteria/Methanosarcina_mazei/NC_003901.ptt
	2841298..2841576	+	92	21228484	MM_2382	-	hypothetical protein
	2841563..2841787	+	74	21228485	MM_2383	COG1958K	small nuclear riboprotein-like protein
	2841817..2842242	+	141	21228486	MM_2384	COG1522K	hypothetical protein
Methanosarcina acetivorans	ftp://ftp.ncbi.nih.gov/genomes/Bacteria/Methanosarcina_acetivorans/NC_003552.ptt
	1681001..1681225	+	74	20090273	MA1413	COG1958K	Sm protein
	1681253..1681663	+	136	20090274	MA1414	COG1522K	hypothetical protein
Methanosarcina barkeri	ftp://ftp.ncbi.nih.gov/genomes/Bacteria/Methanosarcina_barkeri_fusaro/NC_007355.ptt
	4617663..4617887	+	74	73671030	Mbar_A3597	COG1958K	small nuclear riboprotein-like protein
	4617920..4618339	+	139	73671031	Mbar_A3598	COG1522K	hypothetical protein
Methanococcoides burtonii	ftp://ftp.ncbi.nih.gov/genomes/Bacteria/Methanococcoides_burtonii_DSM_6242/NC_007955.ptt
	157947..158297	-	116	91772245	Mbur_0176	COG1522K
	158321..158518	-	65	91772246	Mbur_0177	COG1958K	small ribonucleoprotein
Methanosaeta thermophila	ftp://ftp.ncbi.nih.gov/genomes/Bacteria/Methanosaeta_thermophila_PT/NC_008553.ptt
	127691..128059	-	122	116753459	Mthe_0137	COG1522K	hypothetical protein
	128079..128303	-	74	116753460	Mthe_0138	COG1958K	like-Sm ribonucleoprotein, core
Uncultured methanogenic archaeon RC-I	ftp://ftp.ncbi.nih.gov/genomes/Bacteria/uncultured_methanogenic_archaeon_RC-I/NC_009464.ptt
	416268..416492	+	74	147919071	RRC101	COG1958K	small nuclear riboprotein-like protein
	416500..417024	+	174	147919072	RRC100	COG1522K	hypothetical protein
Cenarchaeum symbiosum	http://www.ncbi.nlm.nih.gov/sites/entrez?Db=genome&Cmd=Retrieve&dopt=Protein+Table&list_uids=23436 (Cenarchaeum symbiosum)
	490779..491369	-		118575756	CENSYa_0562	COG0293	23S rRNA methylase
	491366..492454	-		118575757	CENSYa_0563	COG1522K	transcriptional regulator
Halogeometricum boriquense	http://www.ncbi.nlm.nih.gov/nuccore/227846225 (Halogeometricum borinquense DSM 11551)
	562633..563379	+		227846818	HborDRAFT_0593	COG3332	hypothetical protein
	563405..563758	+		227846819	HborDRAFT_0594	COG1522K	hypothetical protein
Halomicrobium mukohataei	http://www.ncbi.nlm.nih.gov/nuccore/227388882 (Halomicrobium mukohataei DSM 12286)
	1487067..1487417	-		227390426	HmukDRAFT_15450	COG1522K	hypothetical protein
	1487445..1488179	-		227390427	HmukDRAFT_15460	COG3332	hypothetical protein
Halorhabdus utahensis	http://www.ncbi.nlm.nih.gov/nuccore/227385800 (Halorhabdus utahensis DSM 12940)
	1108189..1108539	-		227386880	HutaDRAFT_10800	COG1522K	hypothetical protein
Natrialba magadii	http://www.ncbi.nlm.nih.gov/nuccore/224821763 (Natrialba magadii ATCC 43099)
	387306..387656	-		224822135	NmagDRAFT_1913	COG1522K	transcription repressor CinR
